# Supplementary material for: Aspartyl protease in the secretome of honey bee trypanosomatid parasite contributes to infection of bees
Source: Parasit Vectors. 2024 Feb 10;17:60. doi: 10.1186/s13071-024-06126-7 (PMC10859015; doi:10.1186/s13071-024-06126-7)
Supplement: Supplementary file 4 — Additional file 4. List of 45 L. passim exoproteome proteins shared with seven Leishmania spp. [file 13071_2024_6126_MOESM4_ESM.xlsx]

## Sheet: Sheet1
Lp_000220600.1
Lp_000252700.1
Lp_000328800.1
Lp_000428800.1
Lp_040005700.1
Lp_000265000.1
Lp_160010200.1
Lp_000428900.1
Lp_000191400.1
Lp_000476700.1
Lp_140012200.1
Lp_000347300.1
Lp_000157100.1
Lp_330008200.1
Lp_330014400.1
Lp_000265100.1
Lp_000301300.1
Lp_000151100.1
Lp_000157000.1
Lp_000031200.1
Lp_150010100.1
Lp_000031100.1
Lp_360034700.1
Lp_270006700.1
Lp_000356000.1
Lp_000355900.1
Lp_140012000.1
Lp_350011300.1
Lp_000167600.1
Lp_000328700.1
Lp_360026800.1
Lp_000252600.1
Lp_360006300.1
Lp_000339200.1
Lp_360030200.1
Lp_000173800.1
Lp_210013900.1
Lp_350015900.1
Lp_000476500.1
Lp_000519200.1
Lp_000240000.1
Lp_000045700.1
Lp_320020700.1
Lp_000431600.1
Lp_240008900.1
